# Supplementary material for: Characterization and spoilage potential of Bacillus cereus isolated from farm environment and raw milk
Source: Front Microbiol. 2022 Sep 14;13:940611. doi: 10.3389/fmicb.2022.940611 (PMC9514233; doi:10.3389/fmicb.2022.940611)
Supplement: Supplementary file 3 [file Table_3.XLSX]

## Sheet: Sheet1
Supplemental Tables S3. Patterns of virulence genes of B.cereus sl isolated from dairy environmental and bovine milk samples
Isolates	Patterns	STs	hblA	hblC	hblD	nheA	nheB	nheC	cytK	cesB
13-M1	Ⅷ	1150				1	1	1	1
14-M2	XIV	1013
15-M3	Ⅸ	281				1	1	1	1	1
16-M4	Ⅹ	205					1	1
24-M5	Ⅹ	1150					1	1
25-M6	Ⅹ	127					1	1
43-M7	ⅩⅠ	1150					1	1		1
44-M8	Ⅲ	2751	1	1			1	1
45-M9	Ⅲ	1419	1	1			1	1
46-M10	Ⅲ	1150	1	1			1	1
47-M11	Ⅲ	1150	1	1			1	1
6-F1	Ⅴ	1943	1	1		1	1	1
7-F2	Ⅶ	1419	1	1	1		1	1
8-F3	Ⅲ	1150	1	1			1	1
9-F4	Ⅲ	1943	1	1			1	1
10-F5	Ⅳ	127	1	1			1	1	1
11-F6	Ⅰ	2749	1				1	1	1
12-F7	Ⅹ	2750					1	1
22-F8	Ⅲ	1419	1	1			1	1
23-F9	Ⅹ	127					1	1
39-F10	Ⅶ	1150	1	1	1		1	1
40-F11	Ⅹ	1150					1	1
41-F12	Ⅶ	1150	1	1	1		1	1
42-F13	Ⅶ	1150	1	1	1		1	1
27-DL1	Ⅹ	142					1	1
28-DL2	XIII	1013					1	1	1	1
17-A1	Ⅵ	1150	1	1		1	1	1	1
21-A2	Ⅹ	1150					1	1
33-D1	Ⅲ	744	1	1			1	1
34-D2	Ⅶ	2752	1	1	1		1	1
35-D3	Ⅲ	1150	1	1			1	1
36-RT1	Ⅹ	1150					1	1
37-RT2	ⅩⅡ	1150					1	1	1
38-RT3	Ⅹ	744					1	1
5-NB1	Ⅲ	1150	1	1			1	1
32-NB2	Ⅲ	205	1	1			1	1
19-QYY1	ⅩⅠ	1150					1	1		1
1-HYY1	Ⅲ	1150	1	1			1	1
18-HYY2	Ⅱ	2753	1	1			1	1		1
2-QYB1	Ⅱ	1150	1	1			1	1		1
3-QYB2	Ⅱ	1150	1	1			1	1		1
29-QYB3	ⅩⅠ	281					1	1		1
30-QYB4	Ⅱ	1150	1	1			1	1		1
31-QYB5	Ⅲ	205	1	1			1	1
4-HYB1	Ⅶ	1150	1	1	1		1	1
20-HYB2	ⅩⅠ	744					1	1		1
26-HYB3	Ⅹ	205					1	1
