# Supplementary material for: Characterization and spoilage potential of Bacillus cereus isolated from farm environment and raw milk
Source: Front Microbiol. 2022 Sep 14;13:940611. doi: 10.3389/fmicb.2022.940611 (PMC9514233; doi:10.3389/fmicb.2022.940611)
Supplement: Supplementary file 4 [file Table_4.XLSX]

## Sheet: Sheet1
Supplemental Tables S4. Proteolytic activity of identified B. cereus sl
No.	Isolates	Extracellular protease activity on milk agar			Proteolytic activity quantification (μmol of glycine equivalents mL−1)
		7℃	25℃	37℃	7℃	25℃	37℃
1	1-HYY1	-	+	+	16.661	20.9313	24.944
2	2-QYB1	-	+	+	13.312	13.4908	18.1363
3	3-QYB2	-	+	+	16.5983	19.104	24.1602
4	4-HYB1	-	+	+	13.3694	15.7593	21.7369
5	5-NB1	-	+	+	13.8665	17.0696	20.2793
6	6-F1	-	+	+	13.3364	15.5114	21.6455
7	7-F2	-	+	+	15.2047	18.8698	22.7298
8	8-F3	-	+	+	15.1893	18.3066	22.6857
9	9-F4	-	+	+	11.1267	13.4772	17.7456
10	10-F5	-	+	+	15.0998	17.3115	22.5866
11	11-F6	-	+	+	16.5765	19.0449	24.1183
12	12-F7	-	+	+	13.3586	15.5901	21.7227
13	13-M1	-	+	+	15.139	17.3856	22.6381
14	14-M2	-	+	+	16.7326	23.1437	25.1139
15	15-M3	-	+	+	13.807	15.7855	20.0853
16	16-M4	-	-	-	-	-	-
17	17-A1	-	-	-	-	-	-
18	18-HYY2	-	+	+	15.2152	18.8998	22.8389
19	19-QYY1	-	+	+	13.3263	15.4893	18.1817
20	20-HYB2	-	+	+	13.8588	17.0559	20.2154
21	21-A2	-	+	+	16.643	19.1439	24.1803
22	22-F8	-	+	+	11.0858	11.2996	15.8432
23	23-F9	-	+	+	16.6849	22.8856	25.0067
24	24-M5	-	+	+	11.102	11.338	17.6738
25	25-M6	-	+	+	16.7673	23.622	25.1338
26	26-HYB3	-	+	+	15.1185	17.3654	22.6045
27	27-DL1	-	-	-	-	-	-
28	28-DL2	-	+	+	15.2281	18.9313	22.8662
29	29-QYB3	-	+	+	13.8962	17.1386	20.4089
30	30-QYB4	-	+	+	13.3012	13.4862	18.0907
31	31-QYB5	-	+	+	11.1182	11.3492	17.6916
32	32-NB2	-	+	+	16.7082	23.1216	25.0559
33	33-D1	-	+	+	13.3489	15.5431	21.6737
34	34-D2	-	+	+	13.8357	15.8031	20.1815
35	35-D3	-	+	+	8.82566	11.1659	13.4123
36	36-RT1	-	+	+	13.3184	15.4684	18.1551
37	37-RT2	-	+	+	13.8028	15.773	21.7473
38	38-RT3	-	+	+	16.6496	20.7846	24.1899
39	39-F10	-	+	+	15.1522	17.4036	22.6572
40	40-F11	-	+	+	15.2433	18.986	24.0638
41	41-F12	-	+	+	11.0947	11.3105	17.6434
42	42-F13	-	+	+	13.8162	15.7936	20.1284
43	43-M7	-	+	+	13.8862	17.1036	20.3676
44	44-M8	-	+	+	16.8008	23.7532	25.204
45	45-M9	-	-	-	-	-	-
46	46-M10	-	-	-	-	-	-
47	47-M11	-	+	+	16.3782	23.6162	24.3718
