# Supplementary material for: Characterization and spoilage potential of Bacillus cereus isolated from farm environment and raw milk
Source: Front Microbiol. 2022 Sep 14;13:940611. doi: 10.3389/fmicb.2022.940611 (PMC9514233; doi:10.3389/fmicb.2022.940611)
Supplement: Supplementary file 5 [file Table_5.XLSX]

## Sheet: Sheet1
Supplemental Tables S5. Residual proteolytic activity of protease after heating at different temperatures and times
No.	Isolates	Proteolytic activity quantification of protease produced at 7℃ (μmol of glycine equivalents mL−1)				Residual proteolytic activity of protease produced at 7℃ (%)				Proteolytic activity quantification of protease produced at 25℃ (μmol of glycine equivalents mL−1)				Residual proteolytic activity of protease produced at 25℃ (%)				Proteolytic activity quantification of protease produced at 37℃ (μmol of glycine equivalents mL−1)				Residual proteolytic activity of protease produced at 37℃ (%)
		55℃ 5min	95℃ 5min	121℃ 10s	135℃ 5s	55℃ 5min	95℃ 5min	121℃ 10s	135℃ 5s	55℃ 5min	95℃ 5min	121℃ 10s	135℃ 5s	55℃ 5min	95℃ 5min	121℃ 10s	135℃ 5s	55℃ 5min	95℃ 5min	121℃ 10s	135℃ 5s	55℃ 5min	95℃ 5min	121℃ 10s	135℃ 5s
1	1-HYY1	12.62	10.94	5.48	2.29	75.7456	65.6622	32.8911	13.7446	16.36	14.07	6.3	2.18	78.1604	67.2198	30.0984	10.415	20.66	17.21	8.44	3.42	82.8257	68.9946	33.8358	13.7107
2	2-QYB1	8.28	6.14	2.62	-	62.1995	46.1238	19.6815	-	13.2	6.42	3.49	-	97.8444	47.588	25.8695	-	13.47	10.86	3.84	-	74.2707	59.8797	21.1729	-
3	3-QYB2	12.6	10.89	5.24	2.21	75.9114	65.6092	31.5695	13.3146	16.32	14.04	6.99	2.25	85.427	73.4923	36.5891	11.7776	18.82	15.66	7.67	2.39	77.8967	64.8173	31.7464	9.8923
4	4-HYB1	8.33	8.84	2.19	-	62.3065	66.1212	16.3807	-	13.3	10.8	2.24	-	84.3948	68.5311	14.2139	-	15.68	12.72	3.4	-	72.1356	58.5181	15.6416	-
5	5-NB1	10.55	8.96	4.38	-	76.0829	64.6164	31.587	-	13.78	10.96	4.48	-	80.7283	64.2077	26.2455	-	16.95	12.81	6.8	-	83.5827	63.1678	33.5317	-
6	6-F1	8.31	4.72	2.13	-	62.3109	35.392	15.9714	-	13.25	8.76	2.21	-	85.4209	56.4745	14.2476	-	15.41	11.21	2.48	-	71.1927	51.7891	11.4574	-
7	7-F2	10.68	9.08	4.46	2.05	70.2416	59.7185	29.3331	13.4827	15.03	11.41	4.81	2.06	79.6512	60.467	25.4905	10.9169	18.68	15.28	4.95	2.06	82.1829	67.2246	21.7776	9.063
8	8-F3	10.67	9.06	4.26	2.1	70.2469	59.6473	28.0461	13.8255	15.02	11.38	4.42	2.04	82.0471	62.1635	24.1444	11.1436	18.25	15.27	4.94	2.49	80.4472	67.3112	21.7759	10.9761
9	9-F4	8.27	4.15	-	-	74.3257	37.2977	0	-	11.08	7.89	-	-	82.2129	58.5433	-	-	13.44	10.85	-	-	75.737	61.1419	-	-
10	10-F5	10.63	9	4.29	2.01	70.3985	59.6036	28.4111	13.3115	14.96	11.01	4.56	2.42	86.4165	63.5993	26.3408	13.9791	17.25	13.43	4.89	2.55	76.3727	59.46	21.65	11.2899
11	11-F6	10.73	10.88	4.21	2.03	64.7303	65.6352	25.3974	12.2463	16.29	14.02	6.2	2.89	85.5346	73.6154	32.5546	15.1746	18.77	15.65	7.27	2.38	77.8249	64.8886	30.1431	9.86804
12	12-F7	8.32	4.75	2.09	-	62.2821	35.5577	15.6454	-	13.29	8.79	2.18	-	85.2461	56.3818	13.9832	-	15.45	11.23	2.46	-	71.1238	51.6971	-	-
13	13-M1	10.65	9.01	3.04	2	70.3479	59.515	20.0805	13.2109	14.98	11.37	4.8	2.01	86.1635	65.3991	27.6091	11.5613	17.28	15.25	4.92	2.04	76.3316	67.3644	21.7333	9.01137
14	14-M2	12.65	12.87	6.08	2.1	75.6009	76.9157	36.3362	12.5503	16.41	15.92	6.6	2.21	70.9048	68.7876	28.5175	9.54904	23.11	18.55	8.67	2.43	92.0207	73.8634	34.5227	9.67591
15	15-M3	8.36	8.93	3.01	-	60.5491	64.6775	21.8006	-	13.7	10.81	2.04	-	86.7887	68.4807	12.9233	-	15.73	12.75	2.31	-	78.3158	63.4791	11.5009	-
16	16-M4	-	-	-	-	-	-	-	-	-	-	-	-	-	-	-	-	-	-	-	-	-	-	-	-
17	17-A1	-	-	-	-	-	-	-	-	-	-	-	-	-	-	-	-	-	-	-	-	-	-	-	-
18	18-HYY2	10.69	9.09	3.13	-	70.2587	59.7429	20.5715	-	15.06	11.42	5.43	2.11	79.6836	60.4241	28.7305	11.1642	18.71	15.29	4.96	2.22	81.9216	66.9471	21.7173	9.72025
19	19-QYY1	8.3	4.63	2	-	62.2827	34.7432	15.0079	-	13.23	8.75	4.07	-	85.4137	56.4906	26.2762	-	15.4	11.19	4.63	-	84.7005	61.5454	25.4651	-
20	20-HYB2	10.54	8.95	-	-	76.0525	64.5797	-	-	13.78	10.96	-	-	80.7932	64.2593	-	-	16.92	12.78	-	-	83.6985	63.2191	-	-
21	21-A2	12.6	10.91	6.03	2.07	75.7076	65.5531	36.2315	12.4377	16.33	14.04	6.26	2.9	85.3011	73.3391	32.6996	15.1484	18.85	15.68	7.87	2.39	77.956	64.8461	32.5471	9.88407
22	22-F8	8.23	4.03	-	-	74.2389	36.3527	-	-	11.02	4.61	-	-	97.5251	40.7977	0	0	11.24	7.89	-	-	70.9454	49.8007	-	-
23	23-F9	12.63	10.95	6.06	2.32	75.6972	65.6283	36.3203	13.9048	16.39	14.09	6.01	2.19	71.617	61.567	26.261	9.56932	20.76	17.22	8.51	2.43	83.0178	68.8616	34.0309	9.7174
24	24-M5	8.26	4.04	-	-	74.4012	36.3899	-	-	11.05	6.53	-	-	97.4596	57.5938	-	-	11.27	7.91	-	-	63.7666	44.7555	-	-
25	25-M6	12.66	12.9	6.27	2.11	75.504	76.9354	37.3942	12.584	16.46	15.93	6.64	2.21	69.6807	67.4371	28.1094	9.35568	23.36	18.62	8.89	2.45	92.9426	74.0835	35.3707	9.74783
26	26-HYB3	10.65	9.01	4.17	2	70.4435	59.5959	27.5821	13.2288	14.96	11.36	4.18	2	86.1483	65.4174	24.0709	11.5172	17.25	13.43	4.92	2.24	76.3123	59.413	21.7656	9.90954
27	27-DL1	-	-	-	-	-	-	-	-	-	-	-	-	-	-	-	-	-	-	-	-	-	-	-	-
28	28-DL2	10.7	9.09	4.26	2	70.2647	59.6922	27.9745	13.1336	15.07	11.43	4.37	2.08	79.6037	60.3762	23.0835	10.9871	18.75	15.62	4.98	2.23	81.9988	68.3105	21.7789	9.75239
29	29-QYB3	10.61	8.98	4.01	2.01	76.352	64.6221	28.8569	14.4644	13.8	10.98	4.07	2.01	80.5199	64.0658	23.7475	11.7279	17.03	13.42	4.81	2.1	83.4441	65.7557	23.5682	10.2896
30	30-QYB4	8.27	4.33	2.04	-	62.1748	32.5534	15.337	-	13.19	7.92	3.13	-	97.8039	58.7268	23.209	-	13.46	10.86	4.32	-	74.4027	60.0307	23.8796	-
31	31-QYB5	8.26	4.13	-	-	74.2926	37.1463	-	-	11.07	6.56	-	-	97.5396	57.8013	-	-	11.29	6.47	-	-	63.8155	36.5709	-	-
32	32-NB2	12.64	10.95	6.07	2.1	75.6517	65.5368	36.3296	12.5687	16.4	15.89	4.58	2.19	70.9293	68.7236	19.8083	9.47166	23.08	18.52	8.65	2.43	92.1139	73.9146	34.5228	9.6983
33	33-D1	8.31	4.75	-	-	62.2524	35.5835	-	-	13.28	8.78	-	-	85.4399	56.4881	-	-	15.43	11.21	-	-	71.1923	51.7217	-	-
34	34-D2	8.93	8.95	2.18	-	64.5431	64.6876	15.7563	-	13.76	10.84	2.29	-	87.0714	68.5941	14.4908	-	15.75	12.77	3.37	-	78.0419	63.2759	16.6985	-
35	35-D3	6.36	4.02	-	-	72.0626	45.549	-	-	8.8	4.01	-	-	78.8115	35.913	-	-	11.15	6.16	-	-	83.1329	45.9281	-	-
36	36-RT1	8.29	4.58	-	-	62.2449	34.3886	-	-	13.22	6.44	-	-	85.4647	41.6333	-	-	15.38	11.14	-	-	84.7143	61.3601	-	-
37	37-RT2	8.35	8.85	2.01	-	60.4951	64.1175	14.5623	-	13.69	10.81	3.13	-	86.7937	68.5347	19.844	-	15.7	12.73	4.36	-	72.1929	58.536	20.0485	-
38	38-RT3	12.61	10.92	4.36	2.51	75.7375	65.5871	26.1868	15.0754	16.34	14.06	6.27	2.18	78.6158	67.6462	30.1665	10.4885	20.61	17.17	8.27	2.39	85.2009	70.9801	34.1878	9.88016
39	39-F10	10.67	9.04	3.43	2	70.4187	59.6612	22.6369	13.1994	15.01	11.37	4.43	2	86.2465	65.3313	25.4545	11.4919	17.3	15.26	4.93	2.25	76.3555	67.3518	21.7591	9.93063
40	40-F11	10.71	10.88	5.11	2.47	70.2602	71.3754	33.5228	16.2038	15.08	14.01	6.11	2.89	79.4271	73.7914	32.1817	15.2218	18.77	15.63	6.74	2.38	78.0011	64.9525	28.0089	9.89039
41	41-F12	8.25	4.04	-	-	74.3597	36.4137	-	-	11.03	5.92	-	-	97.5196	52.3405	-	-	11.25	7.9	-	-	63.7631	44.7758	-	-
42	42-F13	8.87	8.94	2.32	-	64.2002	64.7069	16.7919	-	13.72	10.83	3.32	-	86.8705	68.572	21.0211	-	15.73	12.76	2.4	-	78.1481	63.3929	11.9234	-
43	43-M7	10.58	8.97	3.02	-	76.191	64.5967	21.7483	-	13.79	10.96	4.02	-	80.6262	64.08	23.5038	-	17	12.83	4.8	-	83.4658	62.9921	23.5668	-
44	44-M8	12.95	12.68	6.11	2.12	77.0796	75.4725	36.3673	12.6184	16.56	15.97	6.44	2.22	69.7168	67.2329	27.1121	9.34609	23.55	19.46	9.07	3	93.4377	77.2101	35.9864	11.9029
45	45-M9	-	-	-	-	-	-	-	-	-	-	-	-	-	-	-	-	-	-	-	-	-	-	-	-
46	46-M10	-	-	-	-	-	-	-	-	-	-	-	-	-	-	-	-	-	-	-	-	-	-	-	-
47	47-M11	12.9	12.47	5.3	2.11	78.7631	76.1376	32.36	12.8829	16.5	15.45	6.65	2.21	69.8673	65.4212	28.1586	9.35798	23.02	19.01	8.72	2.44	94.4536	78.0001	35.7791	10.0116
